# Supplementary material for: In Vivo Rapid Investigation of CRISPR-Based Base Editing Components in Escherichia coli (IRI-CCE): A Platform for Evaluating Base Editing Tools and Their Components
Source: Int J Mol Sci. 2022 Jan 20;23(3):1145. doi: 10.3390/ijms23031145 (PMC8834901; doi:10.3390/ijms23031145)
Supplement: Supplementary file 1 [file ijms-23-01145-s001.zip]

Archive with 1 entries (1 files):
- ijms-1525626-supplementary.pdf
